# Supplementary material for: Combination of Bacteriophages and Antibiotics for Prevention of Vascular Graft Infections—An In Vitro Study
Source: Pharmaceuticals (Basel). 2023 May 13;16(5):744. doi: 10.3390/ph16050744 (PMC10223927; doi:10.3390/ph16050744)
Supplement: Supplementary file 1 [file pharmaceuticals-16-00744-s001.zip]

Archive with 1 entries (1 files):
- pharmaceuticals-2344337-supplementary.pdf
